# Supplementary material for: Expression of mycobacterium tuberculosis induced SOCS3 and STAT3 and the implications on innate immunity in TB patients vs healthy contacts in high TB/HIV endemic setting: A cross-sectional analytical study
Source: PLoS One. 2022 Jul 15;17(7):e0263624. doi: 10.1371/journal.pone.0263624 (PMC9286224; doi:10.1371/journal.pone.0263624)
Supplement: S1 Data — (XLSX) [file pone.0263624.s003.xlsx]

## Sheet: STATS3 TB VS HC
TB Patients	Healthy Contacts
11447835	132770
95471807	91315
56767876	113992
1773996	107098
2.92e-05	118833
166894	119659
	73659
4219298	51368
0.000207	101321
0.026071	81730
1.3459	51013
265540	49963
1.06332	79495
0.001278	97193
0.060731	107843
287.73	75207
7.1e-05	129140
529.531	78946
21214854	73659
0.026804	112423
0.000719	109348
43622570	185180
1811272	55437
156801	156801
92861125	86390
0.794749	76256
425433	77321
66.1914
0.005793	134624
0.000468	123023
6666839	64570
1773996	128248
27039618	102026
1382235	66847
46109843	80604
9.91e-05	51368
0.00101	150413
194000000	249481
0.368203	300826
0.002077	104169
988.14	95193
0.013874	15272
4.82e-05	107843
947.887
0.106474	93234
44231518	71150
129140	43195
6116.84	34363
8.68e-05	47928
6713210	131853
6.81433	66385
43925989	50310
0.000474	98550
11851542
43321247
2357083
950661
614295
3.34e-05
3765.36
0.002304
30755.8
2.25e-05
7.45688
0.09596
886998
0.000182
0.000121
0.002999
2.09736
0.000671

## Sheet: SOCS3 ST TB vs HC
Healthy Contacts	TB Patients
26	1.4
1.2	2.8
1.4	1.3
2.4	2.3
1.9	12.5
0.6	5.1
1.4	2.6
1	1.8
1.9	1.4
1.9	1.9
2	0
10.8	0.4
0.4	0.4
0.5	2
1.8	0.4
0.9	0.2
0.6	1
1.7	1.1
1.1	0.7
40.7	2.5
35.5	2
12.8	1.5
11.9	2.9
22.4	0.1
21.5	0.1
13.3	0
8.6	0.8
511.5	0.1
37	0.3
65.3	1.6
59.7	1.8
15.8	0
6.4	0.7
2.3	1.6
18.1	1
8.2
5.5	0
199.3	0
270.3	1.5
121.8	0
8.1	0
30.2	0.2
6.7	0.1
1.9	3.2
6.1	0.9
1.1	0.2
1.6	0
2.8	0.2
15.9	2.5
0.8	0.1
5.9	2.2
7.1	4.8
70.5	3.3
	0.9
	0.1
	0.2
	0.1
	0.5
	0.6
	1.1
	0.7
	0.3
	0.1
	3.9
	0.8
	0.2
	0.8
	0.4
	0.1
	0.9
	0.7

## Sheet: STATS US TB Vs HC
TB Patients	Healthy Contacts
0	0
0	0.1
0	0
1.12366e-05	0.1
0	0
0	0.1
0	0.1
0	0.1
0	0.1
0	0
0	0.3
0	0.6
0	0.1
0	0
0	0.1
0	0
0	0.2
0	0
0	0.1
0	0.2
0	0.2
0	0.1
0	0.1
0	0.2
0	0
0	0
0.000170088	0.1
0	0.1
0	0.1
0	0.1
0	0.3
0	0.1
0	0
0	0.1
0	0
0	0.1
0	0.1
0	0.1
0	0.1
0	0.1
0	0
0	0.2
0	0.2
0
0	0.2
0
0	0.5
0	0.1
0	0.1
0	0.1
0	0.1
0	0
0	0.1
0
0
0
0
0
0
0
0
0
0
0
0
0
0
0
0
0
0
0

## Sheet: Effect of Stimulation SOCS3-HC
Unstimulated	stimulated
0.2	26
0.1	1.2
4.7	1.4
12.5	2.4
2.3	1.9
0.5	0.6
5.7	1.4
0.6	1
1.4	1.9
1.4	1.9
6.4	2
2.7	10.8
1	0.4
3.9	0.5
0.4	1.8
0.8	0.9
10.4	0.6
12.1	1.7
14	1.1
34.7	40.7
7.4	35.5
6.4	12.8
8	11.9
1.2	22.4
0.3	21.5
2.1	13.3
0.2	8.6
13.7	511.5
4.4	37
1.1	65.3
12.5	59.7
0.7	15.8
0.3	6.4
2.4	2.3
4.3	18.1
0.6	8.2
0.2	5.5
2	199.3
0.4	270.3
42.2	121.8
31.1	8.1
0.8	30.2
0.4	6.7
0.2	1.9
27.1	6.1
6.1	1.1
0.1	1.6
1.1	2.8
0.1	15.9
0.1	0.8
0	5.9
0.7	7.1

## Sheet: effect of stimulation STATS3 HC
Unstimulated	Stimulated
0	132770
0.1	91315
0	113992
0.1	107098
0	118833
0.1	119659
0.1	73659
0.1	51368
0.1	101321
0	81730
0.3	51013
0.6	49963
0.1	79495
0	97193
0.1	107843
0	75207
0.2	129140
0	78946
0.1	73659
0.2	112423
0.2	109348
0.1	185180
0.1	55437
0.2	156801
0	86390
0	76256
0.1	77321
0.1	134624
0.1	123023
0.3	64570
0.1	128248
0	102026
0.1	66847
0	80604
0.1	51368
0.1	150413
0.1	249481
0.1	300826
0.1	104169
0	95193
0.2	15272
0.2	107843
0.2	93234
6.2	71150
0.5	43195
0.1	34363
0.1	47928
0.1	131853
0.1	66385
0	50310
0.1	98550

## Sheet: effect of Stimulation  SOCS3 TB
Unstimulated	Stimulated
0	1.4
0	2.8
0	1.3
0	2.3
0	12.5
0	5.1
0	2.6
0	1.8
0	1.4
0	1.9
0	0
0	0.4
0	0.4
0	2
0	0.4
0	0.2
0	1
0	1.1
0	0.7
0	2.5
0	2
0	1.5
0	2.9
0	0.1
0	0.1
0	0
0	0.8
0	0.1
0	0.3
0	1.6
0	1.8
0	0
0	0.7
0	1.6
0	1
0	0
0	0
0	0
0	1.5
0	0
0	0
0	0.2
0	0.1
0	0
0	3.2
0	0.9
0	0.2
0	0
0	0.2
0	2.5
0	0.1
0	2.2
0	4.8
0	3.3
0	0.9
0	0.1
0	0.2
0	0.1
0	0.5
0	0.6
0	1.1
0	0.7
0	0.3
0	0.1
0	3.9
0	0.8
0	0.2
0	0.8
0	0.4
0	0.1
0	0.9
0.8	0.7

## Sheet: effect of stimulation STATS3 TB
Unstimulated	Stimulated
0	11447835
0	95471807
0	56767876
1.12366e-05	1773996
0	2.92e-05
0	166894
0	1
0	4219298
0	0.000207
0	0.026071
0	1.3459
0	265540
0	1.06332
0	0.001278
0	0.060731
0	287.73
0	7.1e-05
0	529.531
0	21214854
0	0.026804
0	0.000719
0	43622570
0	1811272
0	156801
0	92861125
0	0.794749
0.000170088	425433
0	66.1914
0	0.005793
0	0.000468
0	6666839
0	1773996
0	27039618
0	1382235
0	46109843
0	9.91e-05
0	0.00101
0	194000000
0	0.368203
0	0.002077
0	988.14
0	0.013874
0	4.82e-05
0	947.887
0	0.106474
0	44231518
0	129140
0	6116.84
0	8.68e-05
0	6713210
0	6.81433
0	43925989
0	0.000474
0	11851542
0	43321247
0	2357083
0	950661
0	614295
0	3.34e-05
0	3765.36
0	0.002304
0	30755.8
0	2.25e-05
0	7.45688
0	583000000
0	0.09596
0	886998
0	0.000182
0	0.000121
0	0.002999
0	2.09736
0	0.000671

## Sheet: SOCS by HIV status
TB Patients		Healthy Contacts
HIV negative	HIV positive	HIV negative	HIV positive
1.2733	1.37418	1.18803	25.9664
2.26353	2.84528	1.94338	1.42264
1.92996	12.5409	1.4425	2.42599
0.386508	5.12862	0.985257	0.58179
0.971692	2.61819	1.92996	1.98422
1.14756	1.77593	1.94338	0.397375
1.54603	1.43254	10.7672	0.535356
0.341172	0.00424086	1.78828	0.894139
1.5895	0.44707	0.561972	1.66852
1.77593	0.39463	1.07071	11.947
0.0325448	2.02591	40.7456	36.9774
0.726267	0.220457	35.4711	7.1037
1.60055	0.736405	12.8044
0.000781521	2.49419	22.4489
1.45253	1.99802	21.5344
0.148504	2.94562	13.256
0.220457	0.110229	8.62528
0.0344005	0.0590701	511.493
0.220457	0.021176	65.2801
2.45985	0.800277	59.655
4.78517	0.135707	15.7641
3.314	0.951695	6.35799
0.136651	0.0180554	2.29512
0.125745	0.0325448	18.1082
0.585837	0.0329991	8.21677
0.741527	3.24579	5.53495
0.305358	0.894139	199.269
3.94103	0.11814	270.329
0.0603113	2.21694	121.817
	0.945121	8.10365
	0.22509	30.2439
	0.475848	6.72051
	1.12394	1.91663
	0.0603113	6.09899
	0.817093	1.07071
	0.18797	1.5895
	0.789259	2.80611
	0.434844	15.8518
	0.863682	0.834261
	0.706407	5.89124
	0.249753	70.4521

## Sheet: STATS3 by HIV Status
HIV - negative	HIV - positive	HIV - negative	HIV - positive
5.67679e+07	1.14478e+07	91315.5	132770
1.774e+06	9.54718e+07	118833	113992
0.0260707	2.92454e-05	73658.9	107098
0.0607308	166894	51367.6	119659
7.10193e-05	0.96498	101321	51012.8
529.531	4.2193e+06	81729.6	79494.7
4.36226e+07	0.00020652	49963	97193.4
0.00579318	1.3459	107843	75206.6
0.000467927	265540	129140	78945.6
6.66684e+06	1.06332	73658.9	55437.4
1.774e+06	0.00127841	112423	134624
2.70396e+07	287.73	109348	98550.2
1.38223e+06	2.12149e+07	185180
9.90538e-05	0.0268036	156801
1.93609e+08	0.000719146	86389.7
0.368203	1.81127e+06	76256.4
4.81726e-05	156801	77320.9
947.887	9.28611e+07	1.76926e+08
129140	0.794749	123023
6116.84	425433	64569.8
8.68311e-05	66.1914	128248
6.71321e+06	4.61098e+07	102026
0.000474459	0.00101	66846.8
1.18515e+07	0.00207679	80604.4
2.35708e+06	988.14	51367.6
614295	0.106474	150413
3765.36	4.42315e+07	249481
30755.8	6.81433	300826
2.24733e-05	4.3926e+07	104169
582858898	4.33212e+07	95193.2
0.00299874	950661	15271.7
	3.33621e-05	107843
	0.00230434	93234.2
	7.45688	71149.8
	0.0959596	43194.8
	886998	34363.1
	0.000182296	47927.7
	0.000121107	131853
	2.09736	66385.1
	0.000670987	50310.5
	0.0138744

## Sheet: Corr of IL 6 with SOCS3 HC  
SOCS-3	IL-6
26	1273.96
1.2	15049
1.4	13232.4
2.4	22926.8
1.9	15514.9
0.6	11272.9
1.4	16938.5
1	17307.5
1.9	17495
1.9	6847.02
2	26510.6
10.8	38664.4
0.4	7949.12
0.5	34394.9
1.8	35557.2
0.9	20622.6
0.6	19997.4
1.7	14372.8
1.1	481.58
40.7	36764.5
35.5	50021.7
12.8	58656
11.9	20622.6
22.4	38664.4
21.5	15473
13.3	55601.2
8.6	11245.3
37	6333.3
65.3	60799.3
59.7
15.8	16178.9
6.4	29674.1
2.3	25273.9
18.1	24102.6
8.2	59716.6
5.5	19997.4
199.3	60799.3
270.3	56598.8
121.8	49155.5
8.1	20307.2
30.2	15939.6
6.7	26090.8
	30655.6
1.9
6.1
1.1	18210.7
1.6	7530.73
2.8	45076.6
15.9	20622.6
0.8	61904.5
5.9	5703.71

[truncated: 1 more sheets: Corr IL6 with SOC3 TB]
